# Supplementary material for: Genomic analysis reveals the association of KIT and MITF variants with the white spotting in swamp buffaloes
Source: BMC Genomics. 2024 Jul 24;25:713. doi: 10.1186/s12864-024-10634-2 (PMC11267946; doi:10.1186/s12864-024-10634-2)
Supplement: Supplementary file 1 — Supplementary Material 1 [file 12864_2024_10634_MOESM1_ESM.xlsx]

## Sheet: Table S1
Table S1. The suggestive significant variants detected in the genome-wide association analysis
ID	SNP Position	Reference allele	Alternative allele	Annotation	Gene_Name	p‑value
1	18:64661137	C	G	downstream_gene_variant	LOC102400532	9.13494e-09
2	21:39546615	A	G	intron_variant	PTPRG	7.09635e-08
3	13:40225379	T	C	intergenic_region	LOC112578437-TBC1D4	1.19994e-07
4	18:64407922	C	G	upstream_gene_variant	TRNAG-UCC_60	1.43486e-07
5	22:40322312	T	G	intron_variant	MAPRE2	1.48372e-07
6	13:40241268	A	G	intron_variant	TBC1D4	1.49624e-07
7	18:64512083	A	G	upstream_gene_variant	ZNF805	1.99118e-07
8	18:64483589	G	A	intergenic_region	ZIM3-DUXA	2.07868e-07
9	21:921167	G	A	intron_variant	EGFR	2.15714e-07
10	21:921194	G	A	intron_variant	EGFR	2.15714e-07
11	18:64657038	A	G	downstream_gene_variant	LOC112580457	2.42626e-07
12	13:40213147	T	G	intergenic_region	LOC112578437-TBC1D4	2.78395e-07
13	18:64447514	T	C	intergenic_region	LOC112580535-LOC102409830	2.79259e-07
14	21:864467	G	C	intron_variant	LOC102397908	3.31352e-07
15	18:64510550	T	G	upstream_gene_variant	ZNF805	3.32865e-07
16	18:64407844	G	C	upstream_gene_variant	TRNAG-UCC_60	3.67565e-07
17	11:61395208	A	T	intron_variant	LOC102412347	3.98251e-07
18	18:64627502	C	G	downstream_gene_variant	ZNF304	4.13534e-07
19	18:64499412	G	A	upstream_gene_variant	DUXA	4.34208e-07
20	18:64408530	A	G	downstream_gene_variant	TRNAG-UCC_60	4.61741e-07
21	18:64636899	C	T	intragenic_variant	LOC112577741	5.00522e-07
22	18:64652345	C	T	non_coding_transcript_exon_variant	LOC112580457	5.00522e-07
23	18:64657205	A	G	downstream_gene_variant	LOC112580457	5.00522e-07
24	18:64657285	C	G	downstream_gene_variant	LOC112580457	5.00522e-07
25	18:64657316	G	T	downstream_gene_variant	LOC112580457	5.00522e-07
26	18:64658902	G	A	downstream_gene_variant	LOC112580457	5.00522e-07
27	18:64658904	G	A	downstream_gene_variant	LOC112580457	5.00522e-07
28	18:64661069	G	A	downstream_gene_variant	LOC102400532	5.00522e-07
29	18:64676600	T	A	intragenic_variant	LOC102400532	5.00522e-07
30	1:118208080	A	G	downstream_gene_variant	LOC112585165	5.08843e-07
31	18:64679797	C	T	downstream_gene_variant	LOC102399864	5.11233e-07
32	18:64438986	G	A	intergenic_region	LOC112580535-LOC102409830	5.14802e-07
33	23:45997443	C	T	intron_variant	DOCK1	5.39434e-07
34	23:46007502	G	A	intron_variant	DOCK1	5.39434e-07
35	23:30545232	C	T	intergenic_region	LOC102401009-SMC3	5.62497e-07
36	18:64580778	C	G	upstream_gene_variant	LOC102399551	5.86365e-07
37	18:64626613	T	C	downstream_gene_variant	ZNF304	5.9259e-07
38	13:40230412	C	T	upstream_gene_variant	TBC1D4	5.93279e-07
39	19:16469969	T	C	intergenic_region	LOC112580612-IPO11	6.2831e-07
40	19:16469970	G	T	intergenic_region	LOC112580612-IPO11	6.2831e-07
41	1:187068575	G	A	intron_variant	ABCG1	6.8227e-07
42	1:187068607	T	C	intron_variant	ABCG1	6.8227e-07
43	2:75743331	C	T	intergenic_region	LOC112581758-CDCA7	7.09032e-07
44	18:64545709	C	T	upstream_gene_variant	LOC102398261	7.10893e-07
45	18:64549863	A	G	upstream_gene_variant	LOC102398261	7.13901e-07
46	18:64555355	T	C	downstream_gene_variant	LOC102398261	7.13901e-07
47	18:64541939	T	C	intron_variant	ZNF805	7.19932e-07
48	18:64560054	C	T	intron_variant	ZNF805	7.19932e-07
49	18:64577011	G	A	upstream_gene_variant	LOC102399551	7.19932e-07
50	18:64580994	C	G	5_prime_UTR_variant	LOC102399551	7.19932e-07
51	18:64672803	C	G	upstream_gene_variant	LOC102400532	7.19932e-07
52	18:64673225	A	G	upstream_gene_variant	LOC102400532	7.19932e-07
53	18:64541917	C	T	intron_variant	ZNF805	7.19932e-07
54	1:82455920	C	A	intergenic_region	LOC102396454-LOC102415677	7.71908e-07
55	18:64454116	G	A	upstream_gene_variant	LOC102409830	8.08981e-07
56	18:64557449	G	C	downstream_gene_variant	LOC102398261	8.15809e-07
57	18:64514041	G	A	upstream_gene_variant	ZNF805	8.22712e-07
58	18:64514211	A	G	upstream_gene_variant	ZNF805	8.22712e-07
59	23:30486018	C	T	upstream_gene_variant	LOC102410981	8.3644e-07
60	20:43043009	G	A	intron_variant	ARNT2	8.38291e-07
61	18:64485027	C	T	intergenic_region	ZIM3-DUXA	8.93152e-07
62	18:64491368	A	G	intron_variant	DUXA	8.93152e-07
63	18:64495685	C	T	intron_variant	DUXA	8.93152e-07
64	23:30523059	G	A	3_prime_UTR_variant	DUSP5	9.03833e-07
65	13:40215920	A	G	intergenic_region	LOC112578437-TBC1D4	9.10821e-07
66	18:64446861	G	C	intergenic_region	LOC112580535-LOC102409830	9.29783e-07
67	23:30533089	C	T	intergenic_region	DUSP5-LOC102401009	9.3959e-07
68	13:30521719	C	T	intergenic_region	SLITRK6-LOC112578582	9.50643e-07
69	18:64655832	T	C	downstream_gene_variant	LOC112580457	1.02522e-06
70	13:40225976	A	G	intergenic_region	LOC112578437-TBC1D4	1.0312e-06
71	23:30546237	A	G	intergenic_region	LOC102401009-SMC3	1.04032e-06
72	13:40229900	C	T	upstream_gene_variant	TBC1D4	1.09632e-06
73	13:40229908	T	C	upstream_gene_variant	TBC1D4	1.09632e-06
74	18:64648330	C	T	upstream_gene_variant	LOC112580457	1.09891e-06
75	11:61365511	C	A	intron_variant	LOC102412347	1.12679e-06
76	21:882693	A	C	intergenic_region	LOC102397908-EGFR	1.15071e-06
77	18:64444577	T	C	intergenic_region	LOC112580535-LOC102409830	1.19173e-06
78	23:30434056	C	T	intron_variant	LOC112581565	1.20381e-06
79	18:64577960	G	T	upstream_gene_variant	LOC102399551	1.21518e-06
80	17:24345392	T	A	intron_variant	TMEM132C	1.21949e-06
81	23:30420516	A	G	intron_variant	LOC112581565	1.22031e-06
82	23:30420520	C	A	intron_variant	LOC112581565	1.22031e-06
83	23:30440833	G	A	intron_variant	LOC112581565	1.22031e-06
84	18:64658927	T	C	downstream_gene_variant	LOC112580457	1.24768e-06
85	13:40242039	T	G	intron_variant	TBC1D4	1.25551e-06
86	18:64408574	G	A	downstream_gene_variant	TRNAG-UCC_60	1.25763e-06
87	24:13461489	G	T	intergenic_region	GALNT17-CALN1	1.26027e-06
88	11:34156740	G	A	intergenic_region	LOC102413956-OTX2	1.28055e-06
89	18:64659094	G	A	downstream_gene_variant	LOC112580457	1.30175e-06
90	18:64486877	A	G	downstream_gene_variant	DUXA	1.36076e-06
91	18:64494822	G	A	intron_variant	DUXA	1.36076e-06
92	21:31637770	G	A	stop_gained	MITF	1.36803e-06
93	15:41116746	T	G	intergenic_region	LOC102390689-LOC112579262	1.37756e-06
94	18:64449415	T	C	intergenic_region	LOC112580535-LOC102409830	1.40057e-06
95	21:886393	C	A	downstream_gene_variant	EGFR	1.45954e-06
96	21:922303	C	T	intron_variant	EGFR	1.45954e-06
97	18:64482665	A	C	intergenic_region	ZIM3-DUXA	1.4694e-06
98	13:40249994	G	A	intron_variant	TBC1D4	1.47993e-06
99	18:64627873	C	G	downstream_gene_variant	ZNF304	1.51831e-06
100	18:64627939	G	A	downstream_gene_variant	ZNF304	1.51831e-06
101	18:64635136	C	T	intergenic_region	ZNF304-LOC112577741	1.51831e-06
102	18:64636956	T	C	intragenic_variant	LOC112577741	1.51831e-06
103	18:64637177	G	A	intragenic_variant	LOC112577741	1.51831e-06
104	18:64639787	C	T	intragenic_variant	LOC112577741	1.51831e-06
105	18:64644795	T	C	intragenic_variant	LOC102400199	1.51831e-06
106	18:64644956	G	A	intragenic_variant	LOC102400199	1.51831e-06
107	18:64657040	A	G	downstream_gene_variant	LOC112580457	1.51831e-06
108	18:64657263	T	C	downstream_gene_variant	LOC112580457	1.51831e-06
109	18:64657280	G	A	downstream_gene_variant	LOC112580457	1.51831e-06
110	18:64657339	A	G	downstream_gene_variant	LOC112580457	1.51831e-06
111	13:30515793	C	A	intergenic_region	SLITRK6-LOC112578582	1.5671e-06
112	10:43782002	A	C	downstream_gene_variant	LOC112587450	1.56945e-06
113	10:43782037	A	C	downstream_gene_variant	LOC112587450	1.56945e-06
114	10:43782039	A	G	downstream_gene_variant	LOC112587450	1.56945e-06
115	21:922060	C	T	intron_variant	EGFR	1.61061e-06
116	19:37276944	G	T	intergenic_region	NIPBL-SLC1A3	1.61654e-06
117	15:22698498	G	A	intergenic_region	LOC112579137-TRNAS-GGA_35	1.61677e-06
118	15:22698507	C	A	intergenic_region	LOC112579137-TRNAS-GGA_35	1.61677e-06
119	23:30650180	A	G	intron_variant	RBM20	1.62061e-06
120	18:64650064	C	G	upstream_gene_variant	LOC112580457	1.63298e-06
121	18:64393620	C	T	intergenic_region	LOC112580450-TRNAG-UCC_60	1.6351e-06
122	18:64513500	A	G	upstream_gene_variant	ZNF805	1.75467e-06
123	23:30340420	C	T	intron_variant	LOC112581595	1.78114e-06
124	22:40323126	C	T	intron_variant	MAPRE2	1.81457e-06
125	22:40325510	A	G	intron_variant	MAPRE2	1.81457e-06
126	22:40325543	T	G	intron_variant	MAPRE2	1.81457e-06
127	18:64449244	A	G	intergenic_region	LOC112580535-LOC102409830	1.82288e-06
128	21:34873785	C	T	intron_variant	LOC112581193	1.83641e-06
129	21:39462667	T	A	intron_variant	PTPRG	1.87139e-06
130	21:39602203	A	G	intron_variant	PTPRG	1.87139e-06
131	18:64408539	C	G	downstream_gene_variant	TRNAG-UCC_60	1.88305e-06
132	15:10281825	G	T	intergenic_region	RUNX1T1-LOC102412383	1.95949e-06
133	21:6239972	G	A	downstream_gene_variant	LOC112581219	1.9669e-06
134	21:864898	A	T	intron_variant	LOC102397908	1.99965e-06
135	21:864903	G	T	intron_variant	LOC102397908	1.99965e-06
136	23:10842821	G	A	intergenic_region	FAS-CH25H	2.02177e-06
137	23:10842832	G	T	intergenic_region	FAS-CH25H	2.02177e-06
138	18:64658859	G	A	downstream_gene_variant	LOC112580457	2.0757e-06
139	11:61418283	C	G	intron_variant	LOC102412347	2.07734e-06
140	15:41210564	G	A	intergenic_region	LOC112579262-LOC102397874	2.07789e-06
141	1:169506467	A	G	intergenic_region	LOC112586254-SLC9A9	2.09762e-06
142	23:30399145	C	G	intergenic_region	LOC112581595-LOC112581565	2.10201e-06
143	23:30408957	G	A	downstream_gene_variant	LOC112581565	2.10201e-06
144	1:169504673	G	A	intergenic_region	LOC112586254-SLC9A9	2.12096e-06
145	23:30648398	T	C	upstream_gene_variant	LOC112581629	2.12149e-06
146	5:103967283	G	A	intergenic_region	LOC102411495-PANX3	2.14498e-06
147	13:40228642	T	C	upstream_gene_variant	TBC1D4	2.15933e-06
148	13:40228647	C	T	upstream_gene_variant	TBC1D4	2.15933e-06
149	13:40228698	C	T	upstream_gene_variant	TBC1D4	2.15933e-06
150	18:64505211	G	A	intergenic_region	DUXA-ZNF805	2.16334e-06
151	18:64636503	G	A	intergenic_region	ZNF304-LOC112577741	2.1716e-06
152	21:39589112	C	T	intron_variant	PTPRG	2.20789e-06
153	21:39615287	G	T	intron_variant	PTPRG	2.20789e-06
154	5:55840251	G	T	intergenic_region	LOC112585111-LOC102414785	2.21864e-06
155	11:34160782	T	G	intergenic_region	LOC102413956-OTX2	2.28715e-06
156	21:39578452	G	T	intron_variant	PTPRG	2.29815e-06
157	21:39676668	T	C	intragenic_variant	PTPRG	2.29815e-06
158	21:39429185	A	G	intron_variant	PTPRG	2.29815e-06
159	21:39429258	T	C	intron_variant	PTPRG	2.29815e-06
160	21:39429269	T	C	intron_variant	PTPRG	2.29815e-06
161	21:39540962	C	T	intron_variant	PTPRG	2.29815e-06
162	21:39541007	G	A	intron_variant	PTPRG	2.29815e-06
163	21:39548313	G	A	intron_variant	PTPRG	2.29815e-06
164	21:39556709	G	A	intron_variant	PTPRG	2.29815e-06
165	21:39557468	G	A	intron_variant	PTPRG	2.29815e-06
166	21:39557957	T	C	intron_variant	PTPRG	2.29815e-06
167	21:39561269	C	T	intron_variant	PTPRG	2.29815e-06
168	21:39566756	A	G	intron_variant	PTPRG	2.29815e-06
169	21:39575659	T	G	intron_variant	PTPRG	2.29815e-06
170	21:39577004	T	A	intron_variant	PTPRG	2.29815e-06
171	21:39580314	G	A	intron_variant	PTPRG	2.29815e-06
172	21:39582146	G	T	intron_variant	PTPRG	2.29815e-06
173	21:39595114	C	A	intron_variant	PTPRG	2.29815e-06
174	21:39605787	T	A	intron_variant	PTPRG	2.29815e-06
175	21:39611441	G	A	intron_variant	PTPRG	2.29815e-06
176	21:39623177	C	T	intron_variant	PTPRG	2.29815e-06
177	21:39625902	G	A	intron_variant	PTPRG	2.29815e-06
178	21:39625911	G	T	intron_variant	PTPRG	2.29815e-06
179	21:39626752	G	A	intron_variant	PTPRG	2.29815e-06
180	21:39629344	A	C	intron_variant	PTPRG	2.29815e-06
181	21:39630292	C	T	intron_variant	PTPRG	2.29815e-06
182	21:39632019	G	A	intron_variant	PTPRG	2.29815e-06
183	21:39643791	T	C	intron_variant	PTPRG	2.29815e-06
184	21:39651040	G	A	intron_variant	PTPRG	2.29815e-06
185	21:39676245	A	T	intragenic_variant	PTPRG	2.29815e-06
186	21:39676465	A	G	intragenic_variant	PTPRG	2.29815e-06
187	21:39676858	T	C	intragenic_variant	PTPRG	2.29815e-06
188	21:39677626	C	G	intragenic_variant	PTPRG	2.29815e-06
189	21:39679220	G	A	intragenic_variant	PTPRG	2.29815e-06
190	21:39679296	C	T	intragenic_variant	PTPRG	2.29815e-06
191	21:39683374	G	A	intragenic_variant	PTPRG	2.29815e-06
192	23:30420441	T	C	intron_variant	LOC112581565	2.31206e-06
193	18:64450320	T	G	intergenic_region	LOC112580535-LOC102409830	2.33025e-06
194	18:64451658	C	T	intergenic_region	LOC112580535-LOC102409830	2.33025e-06
195	18:64451668	G	A	intergenic_region	LOC112580535-LOC102409830	2.33025e-06
196	18:64450975	T	C	intergenic_region	LOC112580535-LOC102409830	2.33025e-06
197	18:64451594	T	C	intergenic_region	LOC112580535-LOC102409830	2.33025e-06
198	11:34160788	T	A	intergenic_region	LOC102413956-OTX2	2.40009e-06
199	11:34160789	T	G	intergenic_region	LOC102413956-OTX2	2.40009e-06
200	5:104397929	C	T	intron_variant	SLC37A2	2.41837e-06
201	21:35307261	T	G	intergenic_region	SLC25A26-MAGI1	2.42854e-06
202	11:34142287	A	G	intergenic_region	LOC102413956-OTX2	2.43827e-06
203	13:40231559	A	G	upstream_gene_variant	TBC1D4	2.43997e-06
204	13:40241464	A	C	intron_variant	TBC1D4	2.46897e-06
205	18:64408186	T	G	upstream_gene_variant	TRNAG-UCC_60	2.49087e-06
206	23:30486080	C	T	upstream_gene_variant	LOC102410981	2.50203e-06
207	15:18104593	G	A	intergenic_region	SPAG1-RNF19A	2.53039e-06
208	18:64512184	C	A	upstream_gene_variant	ZNF805	2.55521e-06

## Sheet: Table S2
Table S2. GO terms related to coat color in selective regions
ID	Description	pvalue
GO:0043473	pigmentation	0.012445
GO:0001755	neural crest cell migration	0.0189407
GO:0030177	positive regulation of Wnt signaling pathway	0.0404401

## Sheet: Table S3
Table S3. The interactions scores of candidate genes
node1 Gene	node2 Gene	Experimental evidence	combined_score
EDN3	MITF	No	0.465
LEF1	SNAI2	No	0.466
EDN3	PAX3	No	0.479
KITLG	MITF	No	0.486
ADAMTS20	KITLG	No	0.493
EDNRB	PAX3	No	0.507
KIT	MITF	No	0.51
PAX3	SNAI2	No	0.513
SOX10	TWIST2	Yes	0.525
LEF1	MITF	Yes	0.547
EDNRB	MITF	No	0.553
EDN3	KITLG	No	0.562
MITF	PAX3	Yes	0.572
KITLG	SNAI2	No	0.621
LEF1	SOX10	No	0.623
EDN3	SOX10	No	0.657
KIT	SNAI2	No	0.677
SNAI2	TWIST2	No	0.683
SNAI2	SOX10	Yes	0.707
MITF	SOX10	Yes	0.715
EDNRB	SOX10	No	0.741
LEF1	PAX3	Yes	0.756
PAX3	SOX10	Yes	0.921
EDN3	EDNRB	Yes	0.992
KIT	KITLG	Yes	0.998

## Sheet: Table S4
Table S4. Number of mutation effects by type in candidate genes
Gene	stop_gained	missense_variant	splice_region_variant	synonymous_variant	3_prime_UTR_variant	5_prime_UTR_variant	intron_variant	downstream_gene_variant
ADAMTS20		15	1	17	6	6	2084
EDN3			1	3	6	2	142
EDNRB		2	3	5	14		322	4
KIT	1	2		7	9	1	608
KITLG							215
LEF1				6	12	1	542
PAX3			1	4	5		476
SNAI2					5		4
SOX10				2	4	1	55
TRPM1		8	3	11	10	12	401
TWIST2				1	10		588

## Sheet: Table S5
Table S5. The genotype combinations of candidate mutations identified in solid and spotted (without MITF and KIT functional mutations) buffaloes
Genotype combination																																							Phenotype
SOX10										ADAMTS20	EDNRB	TWIST2																											Solid black	White spotted
4:10436965	4:10438068	4:10439143	4:10439840	4:10440780	4:10442514	4:10443282	4:10443551	4:10443705	4:10445014	4:83215693	13:37717819	6:117558980	6:117566499	6:117567811	6:117568727	6:117569452	6:117569481	6:117570337	6:117570967	6:117572270	6:117572361	6:117575057	6:117577902	6:117577951	6:117578057	6:117578115	6:117578304	6:117578760	6:117578762	6:117578803	6:117579420	6:117579831	6:117580576	6:117580907	6:117597511	6:117600958	6:117609433	6:117609478
G>C	G>C	G>A	C>G	G>A	G>A	G>T	G>A	C>T	C>A	T>A	G>A	G>A	G>A	G>A	C>T	C>T	G>T	T>C	G>C	C>T	C>G	G>A	A>C	G>A	T>A	C>T	G>A	A>G	C>G	G>A	G>T	G>T	C>T	G>A	G>A	G>A	G>A	C>T
CC	CC	AA	GG	AA	AA	TT	AA	TT	CC	AA	GG	GA	GA	GA	CT	CT	GT	TC	GC	CT	CG	GA	AC	AA	TA	CT	GG	AG	CG	GA	GT	GT	CT	GG	GA	GA	GA	CT		1
GG	GG	GG	CC	GG	GG	GG	GG	CC	CA	TT	GA	GG	GG	GG	CC	CC	GG	TT	GG	CC	CC	GG	AA	GG	TT	CC	AA	AA	CC	GG	GG	GG	CC	AA	GG	GG	GG	CC		1
GG	GG	GG	CC	GG	GG	GG	GG	CC	CC	TT	GG	GG	GG	GG	CC	CC	GG	TT	GG	CC	CC	GG	AA	GG	TT	CC	GG	AA	CC	GG	GG	GG	CC	GG	GG	GG	GG	CC	8
GG	GG	GG	CC	GG	GG	GG	GG	CC	CC	TT	GG	GG	GG	GG	CC	CC	GG	TT	GG	CC	CC	GG	AA	GG	TT	CC	GA	AA	CC	GG	GG	GG	CC	GA	GG	GG	GG	CC	3
GG	GG	GG	CC	GG	GG	GG	GG	CC	CC	TA	GG	GG	GG	GG	CC	CC	GG	TT	GG	CC	CC	GG	AA	GG	TT	CC	GG	AA	CC	GG	GG	GG	CC	GG	GG	GG	GG	CC	2
GC	GC	GA	CG	GA	GA	GT	GA	CT	CC	TT	GG	GG	GG	GG	CC	CC	GG	TT	GG	CC	CC	GG	AA	GG	TT	CC	GG	AA	CC	GG	GG	GG	CC	GG	GG	GG	GG	CC	13
GG	GG	GA	CC	GG	GG	GG	GG	CC	CC	TT	GG	GG	GG	GG	CC	CC	GG	TT	GG	CC	CC	GG	AA	GG	TT	CC	GG	AA	CC	GG	GG	GG	CC	GG	GG	GG	GG	CC	1
GC	GC	GA	CG	GA	GA	GT	GA	CT	CC	TT	GG	GG	GG	GG	CC	CC	GG	TT	GG	CC	CC	GG	AA	GG	TT	CC	GA	AA	CC	GG	GG	GG	CC	GA	GG	GG	GG	CC	1

## Sheet: Table S6
Table S6. Other mutations identified in candidate gene analysis
ID	Chromosome	SNP Position	Reference allele	Alternative allele	Annotation	Gene_Name	Pa
1	4	10436965	G	C	intron_variant	SOX10	0.287
2	4	10438068	G	C	intron_variant	SOX10	0.287
3	4	10439143	G	A	intron_variant	SOX10	0.317
4	4	10439840	C	G	intron_variant	SOX10	0.287
5	4	10440780	G	A	intron_variant	SOX10	0.287
6	4	10442514	G	A	intron_variant	SOX10	0.287
7	4	10443282	G	T	intron_variant	SOX10	0.287
8	4	10443551	G	A	intron_variant	SOX10	0.287
9	4	10443705	C	T	intron_variant	SOX10	0.287
10	4	10445014	C	A	intron_variant	SOX10	0.067
11	4	83215693	T	A	intron_variant	ADAMTS20	0.019
12	13	37717819	G	A	intron_variant	EDNRB	0.067
13	6	117558980	G	A	intron_variant	TWIST2	0.067
14	6	117566499	G	A	intron_variant	TWIST2	0.067
15	6	117567811	G	A	intron_variant	TWIST2	0.067
16	6	117568727	C	T	intron_variant	TWIST2	0.067
17	6	117569452	C	T	intron_variant	TWIST2	0.067
18	6	117569481	G	T	intron_variant	TWIST2	0.067
19	6	117570337	T	C	intron_variant	TWIST2	0.067
20	6	117570967	G	C	intron_variant	TWIST2	0.067
21	6	117572270	C	T	intron_variant	TWIST2	0.067
22	6	117572361	C	G	intron_variant	TWIST2	0.067
23	6	117575057	G	A	intron_variant	TWIST2	0.067
24	6	117577902	A	C	intron_variant	TWIST2	0.067
25	6	117577951	G	A	intron_variant	TWIST2	0.003
26	6	117578057	T	A	intron_variant	TWIST2	0.067
27	6	117578115	C	T	intron_variant	TWIST2	0.067
28	6	117578304	G	A	intron_variant	TWIST2	0.046
29	6	117578760	A	G	intron_variant	TWIST2	0.067
30	6	117578762	C	G	intron_variant	TWIST2	0.067
31	6	117578803	G	A	intron_variant	TWIST2	0.067
32	6	117579420	G	T	intron_variant	TWIST2	0.067
33	6	117579831	G	T	intron_variant	TWIST2	0.067
34	6	117580576	C	T	intron_variant	TWIST2	0.067
35	6	117580907	G	A	intron_variant	TWIST2	0.046
36	6	117597511	G	A	intron_variant	TWIST2	0.067
37	6	117600958	G	A	intron_variant	TWIST2	0.067
38	6	117609433	G	A	3_prime_UTR_variant	TWIST2	0.067
39	6	117609478	C	T	3_prime_UTR_variant	TWIST2	0.067
a.Fisher's exact test (one-tailed) comparing allele frequencies in solid and 2 spotted (excluding MITF and KIT candidate mutations) buffaloes.

## Sheet: Table S7
Table S7. List of samples used for whole-genome sequencing and overview of whole genome sequencing data
Sample ID	Sampling locality	Coat Color Phenotype	Spotted type	BioSamplea	BioProjectb	mean_depthc	Genome Coverage (%)d	Mapped Ratio (%)e
IDN-SBW-07	Sumbawa island, Indonesia	solid		SAMN39114728	PRJNA1135737	9.60435	0.983423	0.9948
IDN-SBW-11	Sumbawa island, Indonesia	solid		SAMN39114729	PRJNA1135737	11.2353	0.984449	0.995
IDN-SBW-13	Sumbawa island, Indonesia	solid		SAMN39114730	PRJNA1135737	9.87589	0.983823	0.9979
IDN-SBW-17	Sumbawa island, Indonesia	solid		SAMN39114731	PRJNA1135737	10.0214	0.984592	0.9981
IDN-SBW-24	Sumbawa island, Indonesia	solid		SAMN39114732	PRJNA1135737	9.225	0.983353	0.998
IDN-SBW-26	Sumbawa island, Indonesia	solid		SAMN39114733	PRJNA1135737	9.54652	0.983343	0.9973
IDN-SBW-29	Sumbawa island, Indonesia	solid		SAMN39114734	PRJNA1135737	10.7187	0.984797	0.998
IDN-SBW-31	Sumbawa island, Indonesia	solid		SAMN39114735	PRJNA1135737	11.0538	0.984833	0.9981
IDN-SLW2-06	Sulawesi island, Indonesia	solid		SAMN39114741	PRJNA1135737	12.4163	0.982588	0.996
IDN-SLW2-07	Sulawesi island, Indonesia	solid		SAMN39114742	PRJNA1135737	8.59678	0.981044	0.9943
IDN-SLW2-11	Sulawesi island, Indonesia	solid		SAMN39114744	PRJNA1135737	14.1927	0.984045	0.996
IDN-SLW2-14	Sulawesi island, Indonesia	solid		SAMN39114746	PRJNA1135737	9.9603	0.982943	0.9975
IDN-SLW2-28	Sulawesi island, Indonesia	solid		SAMN39114760	PRJNA1135737	6.92801	0.978577	0.9961
IDN-SLW-35	Sulawesi island, Indonesia	solid		SAMN39114763	PRJNA1135737	9.85195	0.983948	0.9929
IDN-SLW-36	Sulawesi island, Indonesia	solid		SAMN39114764	PRJNA1135737	9.75574	0.98385	0.9976
IDN-SLW-37	Sulawesi island, Indonesia	solid		SAMN39114765	PRJNA1135737	11.769	0.984812	0.9977
IDN-SLW-38	Sulawesi island, Indonesia	solid		SAMN39114766	PRJNA1135737	11.9608	0.984666	0.9974
IDN-SLW-40	Sulawesi island, Indonesia	solid		SAMN39114768	PRJNA1135737	10.4425	0.983753	0.9949
IDN-SLW-41	Sulawesi island, Indonesia	solid		SAMN39114769	PRJNA1135737	10.0245	0.984181	0.9977
IDN-SLW-42	Sulawesi island, Indonesia	solid		SAMN39114770	PRJNA1135737	10.1293	0.984526	0.9953
IDN-SLW-43	Sulawesi island, Indonesia	solid		SAMN39114771	PRJNA1135737	9.96385	0.982924	0.9961
IDN-SLW-44	Sulawesi island, Indonesia	solid		SAMN39114772	PRJNA1135737	9.34145	0.982074	0.995
IDN-SLW2-01	Sulawesi island, Indonesia	white		SAMN39114736	PRJNA1135737	24.409	0.986436	0.9968
IDN-SLW2-02	Sulawesi island, Indonesia	spotted	Bonga	SAMN39114737	PRJNA1135737	10.2388	0.98259	0.9942
IDN-SLW2-03	Sulawesi island, Indonesia	spotted	Lotong Boko	SAMN39114738	PRJNA1135737	10.1116	0.982131	0.9952
IDN-SLW2-04	Sulawesi island, Indonesia	spotted	Bonga	SAMN39114739	PRJNA1135737	9.73934	0.981569	0.9918
IDN-SLW2-05	Sulawesi island, Indonesia	spotted	Bonga	SAMN39114740	PRJNA1135737	9.1994	0.981143	0.9915
IDN-SLW2-09	Sulawesi island, Indonesia	spotted	Bonga	SAMN39114743	PRJNA1135737	8.10029	0.980467	0.9929
IDN-SLW2-12	Sulawesi island, Indonesia	spotted	Bonga	SAMN39114745	PRJNA1135737	11.1361	0.983284	0.9924
IDN-SLW2-15	Sulawesi island, Indonesia	spotted	Todi	SAMN39114747	PRJNA1135737	10.5959	0.982834	0.9957
IDN-SLW2-16	Sulawesi island, Indonesia	spotted	Bonga	SAMN39114748	PRJNA1135737	11.8382	0.982861	0.9956
IDN-SLW2-17	Sulawesi island, Indonesia	spotted	Saleko	SAMN39114749	PRJNA1135737	10.843	0.982373	0.9936
IDN-SLW2-18	Sulawesi island, Indonesia	spotted	Bonga	SAMN39114750	PRJNA1135737	12.2262	0.983084	0.9911
IDN-SLW2-19	Sulawesi island, Indonesia	spotted	Bonga	SAMN39114751	PRJNA1135737	10.3154	0.98278	0.9973
IDN-SLW2-20	Sulawesi island, Indonesia	spotted	Bonga	SAMN39114752	PRJNA1135737	10.0849	0.982005	0.9941
IDN-SLW2-21	Sulawesi island, Indonesia	spotted	Bonga	SAMN39114753	PRJNA1135737	9.74808	0.982021	0.9964
IDN-SLW2-22	Sulawesi island, Indonesia	spotted	Todi	SAMN39114754	PRJNA1135737	10.8709	0.982347	0.9944
IDN-SLW2-23	Sulawesi island, Indonesia	white		SAMN39114755	PRJNA1135737	10.8829	0.982237	0.9937
IDN-SLW2-24	Sulawesi island, Indonesia	spotted	Todi	SAMN39114756	PRJNA1135737	10.6404	0.982763	0.9971
IDN-SLW2-25	Sulawesi island, Indonesia	spotted	Bonga	SAMN39114757	PRJNA1135737	9.26734	0.981492	0.9915
IDN-SLW2-26	Sulawesi island, Indonesia	spotted	Bonga	SAMN39114758	PRJNA1135737	11.5129	0.983355	0.9929
IDN-SLW2-27	Sulawesi island, Indonesia	spotted	Saleko	SAMN39114759	PRJNA1135737	7.47671	0.978835	0.9971
IDN-SLW2-29	Sulawesi island, Indonesia	spotted	Todi	SAMN39114761	PRJNA1135737	7.77036	0.980082	0.993
IDN-SLW2-30	Sulawesi island, Indonesia	spotted	Todi	SAMN39114762	PRJNA1135737	7.54974	0.978237	0.9724
IDN-SLW-39	Sulawesi island, Indonesia	spotted	Todi	SAMN39114767	PRJNA1135737	8.54814	0.980993	0.9981
IDN-SLW-45	Sulawesi island, Indonesia	spotted	Todi	SAMN39114773	PRJNA1135737	10.2604	0.98429	0.9973
IDN-SLW-46	Sulawesi island, Indonesia	spotted	Todi	SAMN39114774	PRJNA1135737	7.81821	0.981157	0.9951
IDN-SLW-48	Sulawesi island, Indonesia	spotted	Todi	SAMN39114775	PRJNA1135737	9.96816	0.984028	0.9977
IDN-SLW-50	Sulawesi island, Indonesia	spotted	Todi	SAMN39114776	PRJNA1135737	9.73446	0.982455	0.9975
IDN-SLW-51	Sulawesi island, Indonesia	spotted	Todi	SAMN39114777	PRJNA1135737	9.10008	0.983743	0.998
IDN-SLW-52	Sulawesi island, Indonesia	spotted	Todi	SAMN39114778	PRJNA1135737	10.8091	0.983881	0.9868
IDN-SLW3-01	Sulawesi island, Indonesia	spotted	unknown	SAMN38860888	PRJNA1053598	7.8868	0.983063	0.993952
IDN-SLW3-02	Sulawesi island, Indonesia	spotted	unknown	SAMN38860889	PRJNA1053598	6.95619	0.980136	0.883698
IDN-SLW3-03	Sulawesi island, Indonesia	white		SAMN38860890	PRJNA1053598	7.53368	0.983347	0.985944
IDN-SLW3-04	Sulawesi island, Indonesia	white		SAMN38860891	PRJNA1053598	7.7171	0.982654	0.993833
IDN-SLW3-05	Sulawesi island, Indonesia	solid		SAMN38860892	PRJNA1053598	8.1577	0.983815	0.987009
IDN-SLW3-06	Sulawesi island, Indonesia	spotted	Bonga	SAMN38860893	PRJNA1053598	7.97233	0.981863	0.985314
IDN-SLW3-07	Sulawesi island, Indonesia	solid		SAMN38860894	PRJNA1053598	7.96556	0.982937	0.995079
IDN-SLW3-09	Sulawesi island, Indonesia	solid		SAMN38860895	PRJNA1053598	7.58035	0.983289	0.9959
IDN-SLW3-10	Sulawesi island, Indonesia	spotted	unknown	SAMN38860896	PRJNA1053598	8.00266	0.982928	0.992349
IDN-SLW3-11	Sulawesi island, Indonesia	solid		SAMN38860897	PRJNA1053598	6.90421	0.973502	0.990398
IDN-SLW3-12	Sulawesi island, Indonesia	solid		SAMN38860898	PRJNA1053598	7.54789	0.983225	0.99786
IDN-SLW3-13	Sulawesi island, Indonesia	spotted	Bonga	SAMN38860899	PRJNA1053598	8.46941	0.983293	0.974036
IDN-SLW3-14	Sulawesi island, Indonesia	solid	-	SAMN38860900	PRJNA1053598	7.90142	0.983593	0.969058
IDN-SLW3-15	Sulawesi island, Indonesia	spotted	Bonga	SAMN38860901	PRJNA1053598	7.91285	0.983713	0.997317
IDN-SLW3-16	Sulawesi island, Indonesia	spotted	Saleko	SAMN38860902	PRJNA1053598	8.39257	0.984318	0.995784
IDN-SLW3-17	Sulawesi island, Indonesia	spotted	unknown	SAMN38860903	PRJNA1053598	7.49768	0.982698	0.99663
a. BioSample, acess id of sample in NCBI database.
b. BioProject, acess id of research project in NCBI database.
c.Depth calculated based on raw reads.
d.Percentage of genome that were covered by mapped reads.
e.Percentage of mapped reads in total raw reads.

## Sheet: Table S8
Table S8. The pedigree of the 16 samples
Sample ID	Sex	Father	Mother
IDN-SLW3-01	Male	-	-
IDN-SLW3-02	Female	-	-
IDN-SLW3-03	Female	IDN-SLW3-01	IDN-SLW3-02
IDN-SLW3-04	Male	IDN-SLW3-01	IDN-SLW3-02
IDN-SLW3-05	Female	-	-
IDN-SLW3-06	Male	IDN-SLW3-01	IDN-SLW3-05
IDN-SLW3-07	Female	IDN-SLW3-01	IDN-SLW3-05
IDN-SLW3-09	Female	-	-
IDN-SLW3-10	Male	IDN-SLW3-01	IDN-SLW3-09
IDN-SLW3-11	Female	IDN-SLW3-01	IDN-SLW3-09
IDN-SLW3-12	Female	-	-
IDN-SLW3-13	Male	IDN-SLW3-01	IDN-SLW3-12
IDN-SLW3-14	Female	-	-
IDN-SLW3-15	Female	IDN-SLW3-01	IDN-SLW3-14
IDN-SLW3-16	Female	IDN-SLW3-01	IDN-SLW3-14
IDN-SLW3-17	Female	IDN-SLW3-01	IDN-SLW3-14

## Sheet: Table S9
Table S9. Information on identified candidate genes for white spotting in other species
Gene	Chromosome	The biological processes involved	Reference
KIT	7	Survival and migration of melanoblasts, Melanin synthesis	[1]
KITLG	4	Ligand for the KIT，development and maintenance of the melanocyte lineage	[2]
EDN3	14	Melanocyte development	[3]
EDNRB	13	Melanocyte development	[4]
SNAI2	15	The migration or survival of pigmented stem cells	[5]
TRPM1	20	Migration of melanocytes	[6]
ADAMTS20	4	Survial of melanoblasts	[7]
TWIST2	6	Melanocyte development	[8]
PAX3	2	Melanocyte development and regulation of melanocyte stem cell activation	[9]
SOX10	4	Melanocyte biology	[10]
LEF1	7	Transcription regulatory factor of the MITF gene	[11]
Reference
[1] Hafliger IM, Hirter N, Paris JM, Hofstetter SW, Seefried FR, Drogemuller C. A de novo germline mutation of KIT in a white-spotted Brown Swiss cow. Animal Genetics. 2020;51(3):449-52.
[2] Wehrle-Haller B. The role of kit-ligand in melanocyte development and epidermal homeostasis. Pigm Cell Res. 2003;16(3):287-96.
[3] Baynash AG, Hosoda K, Giaid A, Richardson JA, Emoto N, Hammer RE, Yanagisawa M. Interaction of endothelin-3 with endothelin-B receptor is essential for development of epidermal melanocytes and enteric neurons. Cell. 1994;79(7):1277-85.
[4] Hosoda K, Hammer RE, Richardson JA, Baynash AG, Cheung JC, Giaid A, Yanagisawa M. Targeted and natural (piebald-lethal) mutations of endothelin-B receptor gene produce megacolon associated with spotted coat color in mice. Cell. 1994;79(7):1267-76.
[5] Perez-Losada J, Sanchez-Martin M, Rodriguez-Garcia A, Sanchez ML, Orfao A, Flores T, Sanchez-Garcia I. Zinc-finger transcription factor Slug contributes to the function of the stem cell factor c-kit signaling pathway. Blood. 2002;100(4):1274-86.
[6] Su MY, Miao F, Jiang S, Shi Y, Luo LF, He XL, Wan J, Xu SZ, Lei TC. Role of the p53-TRPM1/miR-211-MMP9 axis in UVB-induced human melanocyte migration and its potential in repigmentation. Int J Mol Med. 2020;45(4):1017-26.
[7] Silver DL, Hou L, Somerville R, Young ME, Apte SS, Pavan WJ. The secreted metalloprotease ADAMTS20 is required for melanoblast survival. Plos Genetics. 2008;4(2).
[8] Awasthi Mishra N, Drögemüller C, Jagannathan V, Keller I, Wüthrich D, Bruggmann R, Beck J, Schütz E, Brenig B, Demmel S. A structural variant in the 5’-flanking region of the TWIST2 gene affects melanocyte development in belted cattle. Plos One. 2017;12(6):e0180170.
[9] Kubic JD, Young KP, Plummer RS, Ludvik AE, Lang D. Pigmentation PAX-ways: the role of Pax3 in melanogenesis, melanocyte stem cell maintenance, and disease. Pigm Cell Melanoma R. 2008;21(6):627-45.
[10] Seberg HE, Van Otterloo E, Cornell RA. Beyond MITF: Multiple transcription factors directly regulate the cellular phenotype in melanocytes and melanoma. Pigm Cell Melanoma R. 2017;30(5):454-66.
[11] Goding CR. Mitf from neural crest to melanoma: signal transduction and transcription in the melanocyte lineage. Gene Dev. 2000;14(14):1712-28.

## Sheet: Table S10
Table S10. Primers designed for PCR
Primer pair	Product size (bp)	Forward primer (5’ to 3’)	Reverse primer (5’ to 3’)
MITF-nonsense mutation	219	AGTCATGGGCTGATTTTGCT	GGGCAAAAATCCAAAGTCAT
MITF- splice donor mutation	204	TGCGAAAGAGCTTGAAAACA	CACGGAAGCAAAAACACAAA
KIT-nonsense mutation	224	AGGCTTAGCATTGACCCTGA	ACTTCGGCGTGATCTTCCT

[truncated: 1 more sheets: Table S11]
